# Supplementary material for: Early identification of a ward-based outbreak of Clostridioides difficile using prospective multilocus sequence type-based Oxford Nanopore genomic surveillance
Source: Infect Control Hosp Epidemiol. 2024 May 6;45(9):1057–63. doi: 10.1017/ice.2024.77 (PMC11518675; doi:10.1017/ice.2024.77)
Supplement: Bloomfield et al. supplementary material 2 — Bloomfield et al. supplementary material [file S0899823X24000771sup002.xlsx]

## Sheet: Table S1
Supplementary Table S1. Whole-genome sequences of 89 Clostridioides difficile samples used in this investigation: Metadata
Genome ID	Facility	Location	Collection date	Host	Clinical presentation	Anatomical site	Bio Project ID	BioSample	Sequence Read Archive
cd220309_barcode89	Wellington Hospital	ED DEPARTMENT - WEL	2022-02-26	Human	Diarrhea	Stool sample	PRJNA1057299	SAMN39127229	SRR27352669
cd220317_barcode66	Wellington Hospital	7 NORTH WARD	2022-02-24	Human	Diarrhea	Stool sample	PRJNA1057299	SAMN39127230	SRR27352668
cd220317_barcode67	Wellington Hospital	7 SOUTH WARD	2022-02-26	Human	Diarrhea	Stool sample	PRJNA1057299	SAMN39127231	SRR27352613
cd220317_barcode68	Wellington Hospital	6 NORTH WARD	2022-02-26	Human	Diarrhea	Stool sample	PRJNA1057299	SAMN39127232	SRR27352602
cd220317_barcode69	Wellington Hospital	5 NORTH WARD	2022-02-27	Human	Diarrhea	Stool sample	PRJNA1057299	SAMN39127233	SRR27352591
cd220317_barcode77	Wellington Hospital	INTENSIVE CARE WRH	2022-02-23	Human	Diarrhea	Stool sample	PRJNA1057299	SAMN39127234	SRR27352636
cd220317_barcode81	Wellington Hospital	7 SOUTH WARD	2022-03-09	Human	Diarrhea	Stool sample	PRJNA1057299	SAMN39127235	SRR27352625
cd220317_barcode83	Wellington Hospital	5 SOUTH WARD	2022-03-09	Human	Diarrhea	Stool sample	PRJNA1057299	SAMN39127236	SRR27352614
cd220322_barcode06	Wellington Hospital	WEL	2022-03-12	Human	Diarrhea	Stool sample	PRJNA1057299	SAMN39127237	SRR27352575
cd220330_barcode18	Wellington Hospital	ED DEPARTMENT - WEL	2022-03-15	Human	Diarrhea	Stool sample	PRJNA1057299	SAMN39127238	SRR27352564
cd220330_barcode23	Wellington Hospital	7 NORTH WARD	2022-03-18	Human	Diarrhea	Stool sample	PRJNA1057299	SAMN39127239	SRR27352667
cd220330_barcode32	Wellington Hospital	6 SOUTH WARD	2022-03-08	Human	Diarrhea	Stool sample	PRJNA1057299	SAMN39127240	SRR27352656
cd220330_barcode35	Wellington Hospital	WELLINGTON SCL	2022-03-17	Human	Diarrhea	Stool sample	PRJNA1057299	SAMN39127241	SRR27352649
cd220405_barcode05	Wellington Hospital	WELLINGTON SCL	2022-03-24	Human	Diarrhea	Stool sample	PRJNA1057299	SAMN39127242	SRR27352648
cd220412_barcode20	Wellington Hospital	INTENSIVE CARE WRH	2022-03-29	Human	Diarrhea	Stool sample	PRJNA1057299	SAMN39127243	SRR27352647
cd220412_barcode25	Wellington Hospital	ED DEPARTMENT - WEL	2022-04-03	Human	Diarrhea	Stool sample	PRJNA1057299	SAMN39127244	SRR27352646
cd220412_barcode26	Wellington Hospital	6 NORTH WARD	2022-04-04	Human	Diarrhea	Stool sample	PRJNA1057299	SAMN39127245	SRR27352645
cd220420_barcode41	Wellington Hospital	ED DEPARTMENT - WEL	2022-04-03	Human	Diarrhea	Stool sample	PRJNA1057299	SAMN39127246	SRR27352644
cd220427_barcode47	Wellington Hospital	WELLINGTON SCL	2022-04-07	Human	Diarrhea	Stool sample	PRJNA1057299	SAMN39127247	SRR27352643
cd220427_barcode48	Wellington Hospital	5 NORTH WARD	2022-04-11	Human	Diarrhea	Stool sample	PRJNA1057299	SAMN39127248	SRR27352642
cd220427_barcode49	Wellington Hospital	INPATIENTS - WEL	2022-04-13	Human	Diarrhea	Stool sample	PRJNA1057299	SAMN39127249	SRR27352612
cd220427_barcode51	Wellington Hospital	6 EAST WARD	2022-04-07	Human	Diarrhea	Stool sample	PRJNA1057299	SAMN39127250	SRR27352611
cd220427_barcode53	Wellington Hospital	7 NORTH WARD	2022-04-18	Human	Diarrhea	Stool sample	PRJNA1057299	SAMN39127251	SRR27352610
cd220427_barcode55	Wellington Hospital	ED DEPARTMENT - WEL	2022-04-11	Human	Diarrhea	Stool sample	PRJNA1057299	SAMN39127252	SRR27352609
cd220427_barcode57	Wellington Hospital	WELLINGTON SCL	2022-04-14	Human	Diarrhea	Stool sample	PRJNA1057299	SAMN39127253	SRR27352608
cd220427_barcode59	Wellington Hospital	WELLINGTON SCL	2022-04-07	Human	Diarrhea	Stool sample	PRJNA1057299	SAMN39127254	SRR27352607
cd220503_barcode67	Wellington Hospital	6 EAST WARD	2022-04-23	Human	Diarrhea	Stool sample	PRJNA1057299	SAMN39127255	SRR27352606
cd220510_barcode08	Wellington Hospital	WELLINGTON SCL	2022-04-22	Human	Diarrhea	Stool sample	PRJNA1057299	SAMN39127256	SRR27352605
cd220510_barcode09	Wellington Hospital	5 NORTH WARD	2022-04-30	Human	Diarrhea	Stool sample	PRJNA1057299	SAMN39127257	SRR27352604
cd220525_barcode33	Wellington Hospital	ED DEPARTMENT - WEL	2022-05-02	Human	Diarrhea	Stool sample	PRJNA1057299	SAMN39127258	SRR27352603
cd220525_barcode34	Wellington Hospital	5 NORTH WARD	2022-04-30	Human	Diarrhea	Stool sample	PRJNA1057299	SAMN39127259	SRR27352601
cd220525_barcode35	Wellington Hospital	5 NORTH WARD	2022-05-01	Human	Diarrhea	Stool sample	PRJNA1057299	SAMN39127260	SRR27352600
cd220525_barcode36	Wellington Hospital	WELLINGTON SCL	2022-05-06	Human	Diarrhea	Stool sample	PRJNA1057299	SAMN39127261	SRR27352599
cd220525_barcode39	Wellington Hospital	7 NORTH WARD	2022-05-08	Human	Diarrhea	Stool sample	PRJNA1057299	SAMN39127262	SRR27352598
cd220525_barcode40	Wellington Hospital	6 NORTH WARD	2022-05-09	Human	Diarrhea	Stool sample	PRJNA1057299	SAMN39127263	SRR27352597
cd220525_barcode42	Wellington Hospital	5 NORTH WARD	2022-05-09	Human	Diarrhea	Stool sample	PRJNA1057299	SAMN39127264	SRR27352596
cd220525_barcode44	Wellington Hospital	ED DEPARTMENT - WEL	2022-05-11	Human	Diarrhea	Stool sample	PRJNA1057299	SAMN39127265	SRR27352595
cd220525_barcode46	Wellington Hospital	WELLINGTON SCL	2022-05-13	Human	Diarrhea	Stool sample	PRJNA1057299	SAMN39127266	SRR27352594
cd220609_barcode89	Wellington Hospital	INTENSIVE CARE WRH	2022-05-25	Human	Diarrhea	Stool sample	PRJNA1057299	SAMN39127267	SRR27352593
cd220609_barcode90	Wellington Hospital	WELLINGTON SCL	2022-05-26	Human	Diarrhea	Stool sample	PRJNA1057299	SAMN39127268	SRR27352592
cd220609_barcode91	Wellington Hospital	5 NORTH WARD	2022-05-23	Human	Diarrhea	Stool sample	PRJNA1057299	SAMN39127269	SRR27352590
cd220609_barcode92	Wellington Hospital	WELLINGTON SCL	2022-05-30	Human	Diarrhea	Stool sample	PRJNA1057299	SAMN39127270	SRR27352589
cd220609_barcode94	Wellington Hospital	5 SOUTH WARD	2022-05-31	Human	Diarrhea	Stool sample	PRJNA1057299	SAMN39127271	SRR27352588
cd220609_barcode95	Wellington Hospital	6 NORTH WARD	2022-05-29	Human	Diarrhea	Stool sample	PRJNA1057299	SAMN39127272	SRR27352587
cd220622_barcode24	Wellington Hospital	INPATIENTS - WEL	2022-06-09	Human	Diarrhea	Stool sample	PRJNA1057299	SAMN39127273	SRR27352586
cd220622_barcode25	Wellington Hospital	INPATIENTS - WEL	2022-06-10	Human	Diarrhea	Stool sample	PRJNA1057299	SAMN39127274	SRR27352641
cd220622_barcode30	Wellington Hospital	SAPU	2022-06-01	Human	Diarrhea	Stool sample	PRJNA1057299	SAMN39127275	SRR27352640
cd220622_barcode31	Wellington Hospital	WELLINGTON SCL	2022-06-08	Human	Diarrhea	Stool sample	PRJNA1057299	SAMN39127276	SRR27352639
cd220705_barcode21	Wellington Hospital	INPATIENTS - WEL	2022-06-16	Human	Diarrhea	Stool sample	PRJNA1057299	SAMN39127277	SRR27352638
cd220705_barcode27	Wellington Hospital	5 SOUTH WARD	2022-06-26	Human	Diarrhea	Stool sample	PRJNA1057299	SAMN39127278	SRR27352637
cd220705_barcode28	Wellington Hospital	5 NORTH WARD	2022-06-24	Human	Diarrhea	Stool sample	PRJNA1057299	SAMN39127279	SRR27352635
cd220719_barcode57	Wellington Hospital	5 NORTH WARD	2022-06-30	Human	Diarrhea	Stool sample	PRJNA1057299	SAMN39127280	SRR27352634
cd220719_barcode62	Wellington Hospital	WELLINGTON SCL	2022-06-23	Human	Diarrhea	Stool sample	PRJNA1057299	SAMN39127281	SRR27352633
cd220719_barcode64	Wellington Hospital	5 NORTH WARD	2022-07-03	Human	Diarrhea	Stool sample	PRJNA1057299	SAMN39127282	SRR27352632
cd220719_barcode65	Wellington Hospital	5 NORTH WARD	2022-07-12	Human	Diarrhea	Stool sample	PRJNA1057299	SAMN39127283	SRR27352631
cd220719_barcode69	Wellington Hospital	5 NORTH WARD	2022-07-12	Human	Diarrhea	Stool sample	PRJNA1057299	SAMN39127284	SRR27352630
cd220719_barcode70	Wellington Hospital	5 NORTH WARD	2022-07-12	Human	Diarrhea	Stool sample	PRJNA1057299	SAMN39127285	SRR27352629
cd220719_barcode74	Wellington Hospital	INTENSIVE CARE WRH	2022-07-10	Human	Diarrhea	Stool sample	PRJNA1057299	SAMN39127286	SRR27352628
cd220802_barcode22	Wellington Hospital	5 NORTH WARD	2022-07-19	Human	Diarrhea	Stool sample	PRJNA1057299	SAMN39127287	SRR27352627
cd220802_barcode26	Wellington Hospital	MAPU	2022-07-24	Human	Diarrhea	Stool sample	PRJNA1057299	SAMN39127288	SRR27352626
cd220802_barcode30	Wellington Hospital	6 EAST WARD	2022-07-27	Human	Diarrhea	Stool sample	PRJNA1057299	SAMN39127289	SRR27352624
cd220802_barcode33	Wellington Hospital	WHIP	2022-07-21	Human	Diarrhea	Stool sample	PRJNA1057299	SAMN39127290	SRR27352623
cd220817_barcode55	Wellington Hospital	INPATIENTS - WEL	2022-08-01	Human	Diarrhea	Stool sample	PRJNA1057299	SAMN39127291	SRR27352622
cd220817_barcode57	Wellington Hospital	5 NORTH WARD	2022-08-04	Human	Diarrhea	Stool sample	PRJNA1057299	SAMN39127292	SRR27352621
cd220817_barcode58	Wellington Hospital	5 NORTH WARD	2022-08-10	Human	Diarrhea	Stool sample	PRJNA1057299	SAMN39127293	SRR27352620
cd220817_barcode59	Wellington Hospital	5 NORTH WARD	2022-08-08	Human	Diarrhea	Stool sample	PRJNA1057299	SAMN39127294	SRR27352619
cd220830_barcode83	Wellington Hospital	ED DEPARTMENT - WEL	2022-08-18	Human	Diarrhea	Stool sample	PRJNA1057299	SAMN39127295	SRR27352618
cd220830_barcode84	Wellington Hospital	MAPU	2022-08-19	Human	Diarrhea	Stool sample	PRJNA1057299	SAMN39127296	SRR27352617
cd220830_barcode85	Wellington Hospital	WEL	2022-08-16	Human	Diarrhea	Stool sample	PRJNA1057299	SAMN39127297	SRR27352616
cd220913_barcode04	Wellington Hospital	HEM	2022-09-09	Human	Diarrhea	Stool sample	PRJNA1057299	SAMN39127298	SRR27352615
cd220913_barcode05	Wellington Hospital	WELLINGTON SCL	2022-08-31	Human	Diarrhea	Stool sample	PRJNA1057299	SAMN39127299	SRR27352585
cd220913_barcode08	Wellington Hospital	WELLINGTON SCL	2022-09-05	Human	Diarrhea	Stool sample	PRJNA1057299	SAMN39127300	SRR27352584
cd221004_barcode28	Wellington Hospital	5 SOUTH WARD	2022-09-14	Human	Diarrhea	Stool sample	PRJNA1057299	SAMN39127301	SRR27352583
cd221004_barcode29	Wellington Hospital	5 NORTH WARD	2022-09-15	Human	Diarrhea	Stool sample	PRJNA1057299	SAMN39127302	SRR27352582
cd221004_barcode33	Wellington Hospital	5 NORTH WARD	2022-09-22	Human	Diarrhea	Stool sample	PRJNA1057299	SAMN39127303	SRR27352581
cd221004_barcode34	Wellington Hospital	WOMENS HEALTH ASSESS WRH	2022-09-24	Human	Diarrhea	Stool sample	PRJNA1057299	SAMN39127304	SRR27352580
cd221004_barcode35	Wellington Hospital	7 NORTH WARD	2022-09-22	Human	Diarrhea	Stool sample	PRJNA1057299	SAMN39127305	SRR27352579
cd221018_barcode59	Wellington Hospital	WELLINGTON SCL	2022-10-01	Human	Diarrhea	Stool sample	PRJNA1057299	SAMN39127306	SRR27352578
cd221018_barcode60	Wellington Hospital	ED DEPARTMENT - WEL	2022-09-28	Human	Diarrhea	Stool sample	PRJNA1057299	SAMN39127307	SRR27352577
cd221018_barcode61	Wellington Hospital	MAPU	2022-10-01	Human	Diarrhea	Stool sample	PRJNA1057299	SAMN39127308	SRR27352576
cd221018_barcode69	Wellington Hospital	7 NORTH WARD	2022-10-15	Human	Diarrhea	Stool sample	PRJNA1057299	SAMN39127309	SRR27352574
cd221018_barcode70	Wellington Hospital	WELLINGTON SCL	2022-10-11	Human	Diarrhea	Stool sample	PRJNA1057299	SAMN39127310	SRR27352573
cd221108_barcode01	Wellington Hospital	5 NORTH WARD	2022-10-11	Human	Diarrhea	Stool sample	PRJNA1057299	SAMN39127311	SRR27352572
cd221108_barcode04	Wellington Hospital	ED DEPARTMENT - WEL	2022-10-18	Human	Diarrhea	Stool sample	PRJNA1057299	SAMN39127312	SRR27352571
cd221108_barcode06	Wellington Hospital	7 SOUTH WARD	2022-10-25	Human	Diarrhea	Stool sample	PRJNA1057299	SAMN39127313	SRR27352570
cd221108_barcode08	Wellington Hospital	5 NORTH WARD	2022-10-24	Human	Diarrhea	Stool sample	PRJNA1057299	SAMN39127314	SRR27352569
cd221108_barcode09	Wellington Hospital	5 NORTH WARD	2022-10-25	Human	Diarrhea	Stool sample	PRJNA1057299	SAMN39127315	SRR27352568
cd221108_barcode13	Wellington Hospital	6 NORTH WARD	2022-10-29	Human	Diarrhea	Stool sample	PRJNA1057299	SAMN39127316	SRR27352567
cd221108_barcode14	Wellington Hospital	INPATIENTS - WEL	2022-10-29	Human	Diarrhea	Stool sample	PRJNA1057299	SAMN39127317	SRR27352566
