# Supplementary material for: Early identification of a ward-based outbreak of Clostridioides difficile using prospective multilocus sequence type-based Oxford Nanopore genomic surveillance
Source: Infect Control Hosp Epidemiol. 2024 May 6;45(9):1057–63. doi: 10.1017/ice.2024.77 (PMC11518675; doi:10.1017/ice.2024.77)
Supplement: Bloomfield et al. supplementary material 3 — Bloomfield et al. supplementary material [file S0899823X24000771sup003.xlsx]

## Sheet: Table S2
Supplementary Table S2: Nanopore quality control metrics for 20 Clostridioides difficile genomes that failed initial quality control checks
	Raw data					Quality control					Taxonomic classification								de novo assembly
Genome ID	Mean read length	Median read quality	Number of reads	Read length N50	Column2	Mean read length2	Median read quality2	Number of reads2	Read length N502	Column1	No. reads unclassified (%)	No. reads species #1 (%)	Species #1	No. reads species #2 (%)	Species #2	No. reads species #3 (%)	Species #3	Species #4	Estimated coverage	No. contigs	No. contigs (min=1,000)	Largest contig (base pairs)	Chromosome length (base pairs)	GC (%)	N50
cd220317_barcode67	1314.1	10.8	11912	2830		1904.4	11.9	7191	3181		31 (0.43)	6952 (96.68)	Clostridioides difficile	50 (0.7)	Staphylococcus aureus	39 (0.54)	Homo sapiens		3x	58	58	35713	475304	28.53	11739
cd220317_barcode68	816.1	11	37515	1293		954	12.2	26506	1519		524 (1.98)	25419 (95.9)	Clostridioides difficile	54 (0.2)	Homo sapiens	37 (0.14)	Escherichia coli		6x	172	172	39596	1161476	29.14	8698
cd220330_barcode18	768.9	11.1	19381	1151		884.6	12.4	13756	1315		286 (2.08)	12865 (93.52)	Clostridioides difficile	132 (0.96)	Enterococcus faecalis	37 (0.27)	[Clostridium] innocuum		2x	30	30	60024	192543	29.3	12328
cd220330_barcode23	782.8	11.1	46640	1117		861.1	12.4	34928	1222		590 (1.69)	33836 (96.87)	Clostridioides difficile	45 (0.13)	Homo sapiens	43 (0.12)	Escherichia coli		7x	269	269	33320	1476010	28.69	6535
cd220330_barcode32	752.7	11.1	33099	1031		813.6	12.4	25070	1113		511 (2.04)	23651 (94.34)	Clostridioides difficile	96 (0.38)	Escherichia coli	70 (0.28)	Homo sapiens		4x	87	87	36646	432966	27.8	5767
cd220330_barcode35	640	11	60000	856		719.7	12.5	41141	990		1260 (3.06)	36524 (88.78)	Clostridioides difficile	237 (0.58)	Clostridium perfringens	234 (0.57)	Escherichia coli		7x	149	149	34711	768471	28.65	6242
cd220427_barcode59	1379.5	11.9	16001	2887		1950.7	13.4	9939	3248		10 (0.1)	9764 (98.24)	Clostridioides difficile	44 (0.44)	Enterococcus faecium	18 (0.18)	Homo sapiens		4x	177	177	51055	2063715	28.7	16329
cd220510_barcode08	463.3	10.9	53980	554		595.3	13.2	26848	752		497 (1.85)	25582 (95.28)	Clostridioides difficile	105 (0.39)	Escherichia coli	32 (0.12)	Homo sapiens		3x	25	25	8509	91434	29.26	3789
cd220510_barcode09	499.6	11.2	108486	621		621.6	13.3	58819	795		763 (1.3)	56396 (95.88)	Clostridioides difficile	677 (1.15)	Salmonella sp.	97 (0.16)	Escherichia coli		8x	253	253	53500	1224805	28.4	5137
cd220525_barcode33	514.8	10.1	58172	592		575.7	11.6	36011	716		1629 (4.52)	32821 (91.14)	Clostridioides difficile	186 (0.52)	Escherichia coli	101 (0.28)	Staphylococcus aureus		5x	24	24	7992	85533	27.06	3178
cd220719_barcode62	721.6	11.3	34719	830		710.3	12.7	28681	809		201 (0.7)	28112 (98.02)	Clostridioides difficile	48 (0.17)	Escherichia coli	25 (0.09)	Homo sapiens		4x	30	30	10612	103561	28.49	3170
cd220802_barcode26	1049.2	11.1	24580	1752		1250.8	12.4	17646	2162		282 (1.6)	15956 (90.42)	Clostridioides difficile	395 (2.24)	Salmonella sp.	97 (0.55)	Homo sapiens		5x	112	112	83721	1725975	28.52	23975
cd220802_barcode33	1147.3	11.1	21502	2389		1433.4	12.7	14868	3056		133 (0.89)	14403 (96.87)	Clostridioides difficile	24 (0.16)	Escherichia coli	18 (0.12)	Homo sapiens		5x	99	98	113558	2612090	28.49	42994
cd220913_barcode08	2736.7	12	11707	5912		3863.4	13.1	7579	6527		210 (2.77)	6543 (86.33)	Clostridioides difficile	55 (0.73)	Escherichia coli	34 (0.45)	[Ruminococcus] gnavus		7x	62	62	347929	4001026	28.52	102055
cd221018_barcode61	1277.7	12.4	19973	1764		1455.7	13.8	15298	1855		50 (0.33)	14640 (95.7)	Clostridioides difficile	154 (1.01)	Clostridium perfringens	110 (0.72)	Hungatella hathewayi		5x	361	361	41994	2202394	28.12	7280
cd221108_barcode04	2590.3	11.9	56	6729		3158	13.7	42	6797		0 (0)	42 (100.0)	Clostridioides difficile	0 (0)	-	0 (0)	-		0x	-	-	-	-	-	-
cd221108_barcode06	1706.3	11.3	109	5128		2308.2	12.9	72	5634		0 (0)	71 (98.61)	Clostridioides difficile	0 (0)	-	0 (0)	-		0x	-	-	-	-	-	-
cd221108_barcode09	1009.8	11.2	91	1428		999.8	12.6	79	1403		1 (1.27)	78 (98.73)	Clostridioides difficile	0 (0)	-	0 (0)	-		0x	-	-	-	-	-	-
cd221108_barcode13	2148.8	11.9	248	5608		2818.7	13.1	171	7160		0 (0)	170 (99.42)	Clostridioides difficile	1 (0.58)	Staphylococcus aureus	0 (0)	-		0x	-	-	-	-	-	-
cd221108_barcode14	1905.7	11.5	270	4451		2477.1	13	187	5593		0 (0)	186 (99.47)	Clostridioides difficile	1 (0.53)	Francisella halioticida	0 (0)	-		0x	-	-	-	-	-	-
