# Supplementary material for: Early identification of a ward-based outbreak of Clostridioides difficile using prospective multilocus sequence type-based Oxford Nanopore genomic surveillance
Source: Infect Control Hosp Epidemiol. 2024 May 6;45(9):1057–63. doi: 10.1017/ice.2024.77 (PMC11518675; doi:10.1017/ice.2024.77)
Supplement: Bloomfield et al. supplementary material 5 — Bloomfield et al. supplementary material [file S0899823X24000771sup005.xlsx]

## Sheet: Table S4
Supplementary Table S4: Nanopore quality control metrics for the 89 Clostridioides difficile genomes collected from Wellington Regional Hospital
	Raw data					Quality control					Taxonomic classification								de novo assembly
Genome ID	Mean read length	Median read quality	Number of reads	Read length N50	Column2	Mean read length2	Median read quality2	Number of reads2	Read length N502	Column1	No. reads unclassified (%)	No. reads species #1 (%)	Species #1	No. reads species #2 (%)	Species #2	No. reads species #3 (%)	Species #3	Species #4	Estimated coverage	No. contigs	No. contigs (min=1,000)	Largest contig (base pairs)	Chromosome length (base pairs)	GC (%)	N50
cd220309_barcode89	1801	11.2	244320	3084		2331.6	11.9	168933	3345		195 (0.12)	167081 (98.9)	Clostridioides difficile	766 (0.45)	Homo sapiens	203 (0.12)	Staphylococcus aureus		96x	6	6	3403662	4300843	28.73	3403662
cd220317_barcode66	959.7	11.2	77837	1515		1121.2	12.5	56436	1703		582 (1.03)	54788 (97.08)	Clostridioides difficile	139 (0.25)	Homo sapiens	46 (0.08)	Staphylococcus aureus		15x	362	362	59167	4039101	28.57	17154
cd220317_barcode67	1314.1	10.8	11912	2830		1904.4	11.9	7191	3181		31 (0.43)	6952 (96.68)	Clostridioides difficile	50 (0.7)	Staphylococcus aureus	39 (0.54)	Homo sapiens		3x	58	58	35713	475304	28.53	11739
cd220317_barcode68	816.1	11	37515	1293		954	12.2	26506	1519		524 (1.98)	25419 (95.9)	Clostridioides difficile	54 (0.2)	Homo sapiens	37 (0.14)	Escherichia coli		6x	172	172	39596	1161476	29.14	8698
cd220317_barcode69	1385.1	11.1	48821	2437		1835.6	11.9	32369	2643		68 (0.21)	32032 (98.96)	Clostridioides difficile	106 (0.33)	Homo sapiens	45 (0.14)	Staphylococcus aureus		14x	185	185	128382	4165045	28.59	43041
cd220317_barcode77	744	11.1	210346	1019		806.5	12.3	158109	1130		3451 (2.18)	150861 (95.42)	Clostridioides difficile	440 (0.28)	Escherichia coli	305 (0.19)	Homo sapiens		31x	294	292	74092	4175654	28.56	24307
cd220317_barcode81	1032	11.3	192783	1460		1175.1	12.3	144630	1559		833 (0.58)	142094 (98.25)	Clostridioides difficile	274 (0.19)	Homo sapiens	117 (0.08)	Blautia argi		41x	100	100	215111	4123366	28.62	81652
cd220317_barcode83	1037.4	11.3	226001	1541		1206.4	12.3	166120	1673		933 (0.56)	163678 (98.53)	Clostridioides difficile	251 (0.15)	Homo sapiens	93 (0.06)	Escherichia coli		48x	30	30	559620	4068400	28.48	453012
cd220322_barcode06	756	11.3	279300	1054		817.4	12.5	211281	1166		4201 (1.99)	201043 (95.15)	Clostridioides difficile	2309 (1.09)	Enterococcus faecalis	296 (0.14)	Homo sapiens		42x	156	156	173899	4202331	28.68	56344
cd220330_barcode18	768.9	11.1	19381	1151		884.6	12.4	13756	1315		286 (2.08)	12865 (93.52)	Clostridioides difficile	132 (0.96)	Enterococcus faecalis	37 (0.27)	[Clostridium] innocuum		2x	30	30	60024	192543	29.3	12328
cd220330_barcode23	782.8	11.1	46640	1117		861.1	12.4	34928	1222		590 (1.69)	33836 (96.87)	Clostridioides difficile	45 (0.13)	Homo sapiens	43 (0.12)	Escherichia coli		7x	269	269	33320	1476010	28.69	6535
cd220330_barcode32	752.7	11.1	33099	1031		813.6	12.4	25070	1113		511 (2.04)	23651 (94.34)	Clostridioides difficile	96 (0.38)	Escherichia coli	70 (0.28)	Homo sapiens		4x	87	87	36646	432966	27.8	5767
cd220330_barcode35	640	11	60000	856		719.7	12.5	41141	990		1260 (3.06)	36524 (88.78)	Clostridioides difficile	237 (0.58)	Clostridium perfringens	234 (0.57)	Escherichia coli		7x	149	149	34711	768471	28.65	6242
cd220405_barcode05	844.8	11.9	136040	1259		947.3	13.6	101072	1416		609 (0.6)	98360 (97.32)	Clostridioides difficile	350 (0.35)	Staphylococcus aureus	123 (0.12)	Escherichia coli		23x	276	274	115264	4221153	28.85	28281
cd220412_barcode20	1187.5	11.6	53748	2075		1495.1	13.1	37002	2310		83 (0.22)	36032 (97.38)	Clostridioides difficile	142 (0.38)	Staphylococcus aureus	116 (0.31)	Klebsiella pneumoniae		13x	217	217	140673	4085621	28.7	35019
cd220412_barcode25	1457.5	11.9	452521	2466		1829.8	12.9	317992	2686		280 (0.09)	314931 (99.04)	Clostridioides difficile	542 (0.17)	Homo sapiens	242 (0.08)	Staphylococcus aureus		141x	7	7	4184560	4295757	28.55	4184560
cd220412_barcode26	965.3	11.8	234241	1503		1106.3	13.3	173243	1671		824 (0.48)	169833 (98.03)	Clostridioides difficile	536 (0.31)	Salmonella sp.	222 (0.13)	Staphylococcus aureus		46x	35	32	648154	4064837	28.4	269719
cd220420_barcode41	1103.3	10.9	67495	2381		1547	12.8	41422	2837		278 (0.67)	39442 (95.22)	Clostridioides difficile	285 (0.69)	Clostridium perfringens	152 (0.37)	Homo sapiens		15x	123	123	353173	4391792	28.75	116363
cd220427_barcode47	1411.5	12.4	184048	2535		1851.5	13.5	123477	2758		63 (0.05)	122309 (99.05)	Clostridioides difficile	219 (0.18)	Homo sapiens	161 (0.13)	Enterococcus faecium		55x	6	6	4244148	4331701	28.61	4244148
cd220427_barcode48	769.9	12	108026	1321		953	13.8	70073	1666		679 (0.97)	68156 (97.26)	Clostridioides difficile	235 (0.34)	Francisella halioticida	141 (0.2)	Escherichia coli		16x	246	246	86338	4116932	28.71	28120
cd220427_barcode49	1298.8	12.2	80027	2443		1714.3	13.5	52985	2708		71 (0.13)	51907 (97.97)	Clostridioides difficile	193 (0.36)	Colneyvirus CD27	132 (0.25)	Homo sapiens		22x	68	68	652666	4233171	28.7	137671
cd220427_barcode51	973.7	12.1	52009	1753		1209.9	13.7	35514	2019		157 (0.44)	34488 (97.11)	Clostridioides difficile	122 (0.34)	Enterococcus faecium	55 (0.15)	Francisella halioticida		10x	311	310	56299	3808253	29.04	18591
cd220427_barcode53	1822.8	12.2	112029	3882		2706.3	13.1	67595	4228		46 (0.07)	67001 (99.12)	Clostridioides difficile	181 (0.27)	Homo sapiens	111 (0.16)	Enterococcus faecium		44x	3	3	4017307	4055663	28.55	4017307
cd220427_barcode55	1333	12.3	160045	2386		1719.7	13.5	108660	2641		149 (0.14)	107235 (98.69)	Clostridioides difficile	231 (0.21)	Homo sapiens	131 (0.12)	Enterococcus faecium		45x	42	40	1336800	4414928	28.65	579058
cd220427_barcode57	1359.7	12.2	76021	2676		1819.7	13.5	49837	3015		50 (0.1)	49043 (98.41)	Clostridioides difficile	105 (0.21)	Enterococcus faecium	83 (0.17)	Homo sapiens		22x	53	53	777835	4314785	28.68	176154
cd220427_barcode59	1379.5	11.9	16001	2887		1950.7	13.4	9939	3248		10 (0.1)	9764 (98.24)	Clostridioides difficile	44 (0.44)	Enterococcus faecium	18 (0.18)	Homo sapiens		4x	177	177	51055	2063715	28.7	16329
cd220503_barcode67	703.7	12.1	88006	916		755.9	13.7	65678	1011		988 (1.5)	63012 (95.94)	Clostridioides difficile	450 (0.69)	Francisella halioticida	203 (0.31)	Escherichia coli		12x	437	436	39821	2969387	28.69	9250
cd220510_barcode08	463.3	10.9	53980	554		595.3	13.2	26848	752		497 (1.85)	25582 (95.28)	Clostridioides difficile	105 (0.39)	Escherichia coli	32 (0.12)	Homo sapiens		3x	25	25	8509	91434	29.26	3789
cd220510_barcode09	499.6	11.2	108486	621		621.6	13.3	58819	795		763 (1.3)	56396 (95.88)	Clostridioides difficile	677 (1.15)	Salmonella sp.	97 (0.16)	Escherichia coli		8x	253	253	53500	1224805	28.4	5137
cd220525_barcode33	514.8	10.1	58172	592		575.7	11.6	36011	716		1629 (4.52)	32821 (91.14)	Clostridioides difficile	186 (0.52)	Escherichia coli	101 (0.28)	Staphylococcus aureus		5x	24	24	7992	85533	27.06	3178
cd220525_barcode34	660.6	10.3	159979	886		740.7	11.5	110855	1032		4044 (3.65)	101980 (91.99)	Clostridioides difficile	1558 (1.41)	Enterococcus faecalis	315 (0.28)	Escherichia coli		20x	458	456	41086	3743543	28.65	11249
cd220525_barcode35	910.9	10.3	159481	1488		1080.1	11.8	113192	1689		1182 (1.04)	109380 (96.63)	Clostridioides difficile	171 (0.15)	Homo sapiens	138 (0.12)	Enterococcus faecium		29x	111	107	384647	4163383	28.8	84289
cd220525_barcode36	1082.5	10.4	89852	1710		1279.2	11.4	65297	1896		847 (1.3)	61358 (93.97)	Clostridioides difficile	311 (0.48)	Clostridium phage	248 (0.38)	Homo sapiens		20x	297	295	77081	4247679	28.88	22438
cd220525_barcode39	807.9	10.5	101474	1199		884.3	11.5	76689	1343		2223 (2.9)	72309 (94.29)	Clostridioides difficile	170 (0.22)	Escherichia coli	159 (0.21)	Homo sapiens		16x	422	420	44070	3821323	28.72	12720
cd220525_barcode40	741.6	10.3	154422	1033		808.2	11.4	114798	1150		4011 (3.49)	103186 (89.88)	Clostridioides difficile	594 (0.52)	Escherichia coli	402 (0.35)	Homo sapiens		22x	453	453	69703	4023364	28.67	13143
cd220525_barcode42	835.8	10.5	114105	1172		905.4	11.7	87620	1293		1401 (1.6)	84568 (96.52)	Clostridioides difficile	183 (0.21)	Homo sapiens	157 (0.18)	Escherichia coli		19x	352	350	74830	4043591	28.59	18587
cd220525_barcode44	969.4	10.3	174181	1623		1129.2	11.5	126817	1819		1711 (1.35)	122073 (96.26)	Clostridioides difficile	259 (0.2)	Bacteroides nordii	257 (0.2)	Francisella halioticida		34x	69	69	433213	4212686	28.61	123477
cd220525_barcode46	840.5	10.3	84647	1388		973.1	11.4	60521	1610		2017 (3.33)	54555 (90.14)	Clostridioides difficile	354 (0.58)	Escherichia coli	347 (0.57)	Homo sapiens		14x	335	335	128402	3131888	28.26	12393
cd220609_barcode89	1352.8	11.8	73494	2507		1774.9	12.8	49126	2767		83 (0.17)	48625 (98.98)	Clostridioides difficile	86 (0.18)	Homo sapiens	37 (0.08)	Yongloolinvirus CDMH1		21x	49	49	359378	4257325	28.55	154993
cd220609_barcode90	1299.5	11.6	87419	2692		1802.6	12.9	55081	3040		90 (0.16)	54525 (98.99)	Clostridioides difficile	74 (0.13)	Homo sapiens	67 (0.12)	Enterococcus faecalis		24x	16	16	923411	4155789	28.69	553344
cd220609_barcode91	1591.1	12.1	74253	3071		2189	13.4	47923	3383		28 (0.06)	47516 (99.15)	Clostridioides difficile	60 (0.13)	Homo sapiens	29 (0.06)	Roseburia intestinalis		25x	5	5	1923946	4184855	28.91	1100071
cd220609_barcode92	703.2	11.6	100324	1016		810.9	13.1	68800	1294		1164 (1.69)	66364 (96.46)	Clostridioides difficile	248 (0.36)	Francisella halioticida	152 (0.22)	Escherichia coli		13x	326	326	88183	3799381	28.61	17195
cd220609_barcode94	880.1	11.8	78095	1495		1017.7	13.1	56580	1828		604 (1.07)	55166 (97.5)	Clostridioides difficile	62 (0.11)	Homo sapiens	59 (0.1)	Escherichia coli		14x	195	193	113815	3893333	28.53	32823
cd220609_barcode95	1298	11.6	52888	3124		1752.9	12.9	34223	3634		150 (0.44)	33384 (97.55)	Clostridioides difficile	157 (0.46)	[Clostridium] innocuum	48 (0.14)	Homo sapiens		14x	80	80	308210	4269431	29.22	149765
cd220622_barcode24	2690.9	11.4	200279	6008		3632.3	12.2	135510	6668		27 (0.02)	130278 (96.14)	Clostridioides difficile	662 (0.49)	Homo sapiens	300 (0.22)	Leicestervirus CD111		120x	7	7	3684310	4229172	28.75	3684310
cd220622_barcode25	2687.9	11.3	71273	6141		3800.1	12.1	46040	6924		21 (0.05)	45168 (98.11)	Clostridioides difficile	134 (0.29)	Enterococcus faecium	86 (0.19)	Homo sapiens		42x	2	2	4299587	4323768	29.1	4299587
cd220622_barcode30	1899.7	11.2	68083	3699		2440.5	12.2	47592	4326		120 (0.25)	46290 (97.26)	Clostridioides difficile	240 (0.5)	Homo sapiens	162 (0.34)	Clostridium phage		28x	5	5	4094822	4261525	28.62	4094822
cd220622_barcode31	1384.1	11.2	133112	2150		1617.7	12.1	100065	2362		178 (0.18)	97206 (97.14)	Clostridioides difficile	622 (0.62)	Leicestervirus CD111	260 (0.26)	Homo sapiens		39x	18	18	1556433	4238240	28.58	787697
cd220705_barcode21	2619.1	11.8	24279	7134		4128.8	13.1	14050	8137		0 (0)	14002 (99.66)	Clostridioides difficile	16 (0.11)	Homo sapiens	13 (0.09)	Enterococcus faecium		14x	3	3	4126176	4162557	28.59	4126176
cd220705_barcode27	4966.9	12.6	37916	10706		7194.7	13.5	24346	11457		0 (0)	24255 (99.63)	Clostridioides difficile	15 (0.06)	Roseburia intestinalis	12 (0.05)	Homo sapiens		42x	1	1	4141548	4141548	28.66	4141548
cd220705_barcode28	2213.8	12.1	35520	4181		2933.5	13.2	24269	4607		21 (0.09)	24024 (98.99)	Clostridioides difficile	31 (0.13)	Homo sapiens	16 (0.07)	Francisella halioticida		17x	4	4	2650409	4275835	28.73	2650409
cd220719_barcode57	1697.6	11.7	57156	2849		2075.3	12.7	41696	3198		50 (0.12)	40562 (97.28)	Clostridioides difficile	94 (0.23)	Enterococcus faecium	50 (0.12)	[Clostridium] innocuum		21x	11	11	1001099	4320556	29.08	776891
cd220719_barcode62	721.6	11.3	34719	830		710.3	12.7	28681	809		201 (0.7)	28112 (98.02)	Clostridioides difficile	48 (0.17)	Escherichia coli	25 (0.09)	Homo sapiens		4x	30	30	10612	103561	28.49	3170
cd220719_barcode64	2933.1	11.9	62251	5566		3872.2	12.7	43208	6103		3 (0.01)	43085 (99.72)	Clostridioides difficile	42 (0.1)	Homo sapiens	36 (0.08)	Listeria monocytogenes		40x	5	5	3892698	4153776	28.67	3892698
cd220719_barcode65	752.3	11.8	331230	1051		819	15.3	247100	1488		9427 (3.82)	204973 (82.95)	Clostridioides difficile	6478 (2.62)	Escherichia coli	1556 (0.63)	Shigella flexneri		49x	15	15	2140950	4327771	29.02	983567
cd220719_barcode69	1697.4	11.6	65815	2839		2075.1	12.7	48009	3189		34 (0.07)	47709 (99.38)	Clostridioides difficile	56 (0.12)	Listeria monocytogenes	39 (0.08)	Homo sapiens		24x	3	3	2800920	4053024	28.55	2800920
cd220719_barcode70	1788.8	14.3	580633	2849		2173.3	16.9	427623	3067		6 (0)	424786 (99.34)	Clostridioides difficile	439 (0.1)	Roseburia intestinalis	234 (0.05)	Thomasclavelia ramosa		226x	1	1	4180518	4180518	28.9	4180518
cd220719_barcode74	1720.1	11.9	79881	2978		2117.6	13	57915	3366		517 (0.89)	55656 (96.1)	Clostridioides difficile	191 (0.33)	Homo sapiens	102 (0.18)	Escherichia coli		29x	20	19	1928275	4311702	28.46	1467211
cd220802_barcode22	1818.4	11.2	53884	5139		2889.3	12.5	30373	5949		50 (0.16)	29469 (97.02)	Clostridioides difficile	82 (0.27)	Enterococcus faecalis	82 (0.27)	Staphylococcus aureus		21x	11	11	2727893	4020787	28.81	2727893
cd220802_barcode26	1049.2	11.1	24580	1752		1250.8	12.4	17646	2162		282 (1.6)	15956 (90.42)	Clostridioides difficile	395 (2.24)	Salmonella sp.	97 (0.55)	Homo sapiens		5x	112	112	83721	1725975	28.52	23975
cd220802_barcode30	3874.8	12.2	117664	7462		5508.1	13.2	76525	8061		0 (0)	76250 (99.64)	Clostridioides difficile	33 (0.04)	Blautia sp.	28 (0.04)	Homo sapiens		102x	5	5	4163971	4228912	28.53	4163971
cd220802_barcode33	1147.3	11.1	21502	2389		1433.4	12.7	14868	3056		133 (0.89)	14403 (96.87)	Clostridioides difficile	24 (0.16)	Escherichia coli	18 (0.12)	Homo sapiens		5x	99	98	113558	2612090	28.49	42994
cd220817_barcode55	2776	11.4	150995	5801		3705.1	12.2	103450	6455		7 (0.01)	103074 (99.64)	Clostridioides difficile	189 (0.18)	Homo sapiens	31 (0.03)	Enterococcus faecium		93x	2	2	4105473	4112314	28.56	4105473
cd220817_barcode57	1929.9	11.3	87678	3222		2379.9	12.2	63905	3607		40 (0.06)	63482 (99.34)	Clostridioides difficile	95 (0.15)	Homo sapiens	45 (0.07)	[Clostridium] innocuum		37x	1	1	4262370	4262370	28.72	4262370
cd220817_barcode58	1160.8	11.2	111257	2317		1483.7	12.7	75282	2753		981 (1.3)	69365 (92.14)	Clostridioides difficile	1867 (2.48)	Hungatella hathewayi	380 (0.5)	Escherichia coli		27x	22	22	3804703	4534317	29.33	3804703
cd220817_barcode59	2650.6	11.2	138260	5617		3495.9	12.1	95679	6415		14 (0.01)	95067 (99.36)	Clostridioides difficile	163 (0.17)	Homo sapiens	43 (0.04)	Roseburia intestinalis		81x	1	1	4182305	4182305	28.9	4182305
cd220830_barcode83	2602.7	11.8	49051	5203		3490	12.8	33363	5768		3 (0.01)	33008 (98.94)	Clostridioides difficile	84 (0.25)	Ruminiclostridium herbifermentans	37 (0.11)	Enterococcus faecium		28x	3	3	4230833	4269080	28.83	4230833
cd220830_barcode84	3289.6	11.8	72458	6999		4702.1	12.7	46635	7547		72 (0.15)	45887 (98.4)	Clostridioides difficile	202 (0.43)	Homo sapiens	97 (0.21)	Clostridioides sp.		53x	14	14	3293585	4437073	28.64	3293585
cd220830_barcode85	1460.1	11.6	32972	2066		1687.3	12.5	25175	2175		84 (0.33)	24385 (96.86)	Clostridioides difficile	220 (0.87)	Clostridium perfringens	72 (0.29)	[Clostridium] innocuum		10x	354	354	69350	4067628	28.5	16794
cd220913_barcode04	2240.6	12.1	44001	3666		2779.4	13	32134	3956		63 (0.2)	31832 (99.06)	Clostridioides difficile	47 (0.15)	Homo sapiens	28 (0.09)	Francisella halioticida		21x	3	3	4010681	4173962	28.66	4010681
cd220913_barcode05	1587.3	11.8	38454	2608		1918.4	13	28247	3032		21 (0.07)	28010 (99.16)	Clostridioides difficile	18 (0.06)	Enterococcus faecium	17 (0.06)	Staphylococcus aureus		13x	34	34	881130	4098150	28.6	475745
cd220913_barcode08	2736.7	12	11707	5912		3863.4	13.1	7579	6527		210 (2.77)	6543 (86.33)	Clostridioides difficile	55 (0.73)	Escherichia coli	34 (0.45)	[Ruminococcus] gnavus		7x	62	62	347929	4001026	28.52	102055
cd221004_barcode28	1787.2	11.8	30699	2966		2205.4	12.9	22259	3411		55 (0.25)	21988 (98.78)	Clostridioides difficile	54 (0.24)	Clostridioides sp.	41 (0.18)	Homo sapiens		11x	28	28	586530	4112199	28.44	444732
cd221004_barcode29	826	12	180375	1101		913.1	15.4	135500	1368		217 (0.16)	131648 (97.16)	Clostridioides difficile	1363 (1.01)	Enterococcus faecalis	237 (0.17)	Escherichia coli		30x	19	17	1833127	4268744	28.74	768572
cd221004_barcode33	1116.5	11.7	212240	1478		1233.8	13	165452	1563		1532 (0.93)	156888 (94.82)	Clostridioides difficile	911 (0.55)	Hungatella hathewayi	625 (0.38)	Bacteroides xylanisolvens		49x	9	9	964720	4248959	28.81	682805
cd221004_barcode34	2270.5	11.9	174622	4379		2961.2	12.8	121371	4846		47 (0.04)	113578 (93.58)	Clostridioides difficile	4872 (4.01)	Lacticaseibacillus paracasei	529 (0.44)	Homo sapiens		87x	24	22	2565850	7013491	35.54	1605488
cd221004_barcode35	3027.4	11.9	111395	7111		4246.4	12.9	72855	7894		568 (0.78)	68579 (94.13)	Clostridioides difficile	568 (0.78)	Bacteroides fragilis	191 (0.26)	Blautia sp.		75x	2	2	4109512	4115323	28.59	4109512
cd221018_barcode59	2199.1	12.2	84702	7041		3355.4	13.9	50244	8016		54 (0.11)	48617 (96.76)	Clostridioides difficile	933 (1.86)	Bacteroides xylanisolvens	71 (0.14)	Bacteroides ovatus		41x	4	4	3148201	4178898	28.61	3148201
cd221018_barcode60	2093.6	12.7	40836	3428		2609.9	13.8	29574	3747		7 (0.02)	29398 (99.4)	Clostridioides difficile	56 (0.19)	[Clostridium] innocuum	31 (0.1)	Homo sapiens		18x	8	8	2556194	4150464	28.63	2556194
cd221018_barcode61	1277.7	12.4	19973	1764		1455.7	13.8	15298	1855		50 (0.33)	14640 (95.7)	Clostridioides difficile	154 (1.01)	Clostridium perfringens	110 (0.72)	Hungatella hathewayi		5x	361	361	41994	2202394	28.12	7280
cd221018_barcode69	2385.3	12.6	53527	4522		3086.3	13.7	37588	5218		107 (0.28)	36579 (97.32)	Clostridioides difficile	248 (0.66)	Homo sapiens	58 (0.15)	Escherichia coli		28x	6	6	4049910	4267936	28.35	4049910
cd221018_barcode70	3691.3	12.8	58191	10061		5855.9	14.1	33865	11032		7 (0.02)	33247 (98.18)	Clostridioides difficile	295 (0.87)	Sherbrookevirus CD4811	38 (0.11)	Homo sapiens		48x	7	7	4283901	4359215	29.11	4283901
cd221108_barcode01	1014.7	13.4	85085	1473		1151.8	17.3	63910	1573		1029 (1.61)	42165 (65.98)	Clostridioides difficile	7904 (12.37)	Hungatella hathewayi	2519 (3.94)	Bacteroides xylanisolvens		17x	773	772	37899	4922160	33.16	8816
cd221108_barcode04	2590.3	11.9	56	6729		3158	13.7	42	6797		0 (0)	42 (100.0)	Clostridioides difficile	0 (0)	-	0 (0)	-		0x	-	-	-	-	-	-
cd221108_barcode06	1706.3	11.3	109	5128		2308.2	12.9	72	5634		0 (0)	71 (98.61)	Clostridioides difficile	0 (0)	-	0 (0)	-		0x	-	-	-	-	-	-
cd221108_barcode08	3866.5	15.6	252713	6700		5137.6	17.1	175821	7126		1754 (1)	162840 (92.62)	Clostridioides difficile	5344 (3.04)	Desulfosediminicola ganghwensis	1144 (0.65)	Francisella halioticida		220x	2	2	4168836	4173259	28.89	4168836
cd221108_barcode09	1009.8	11.2	91	1428		999.8	12.6	79	1403		1 (1.27)	78 (98.73)	Clostridioides difficile	0 (0)	-	0 (0)	-		0x	-	-	-	-	-	-
cd221108_barcode13	2148.8	11.9	248	5608		2818.7	13.1	171	7160		0 (0)	170 (99.42)	Clostridioides difficile	1 (0.58)	Staphylococcus aureus	0 (0)	-		0x	-	-	-	-	-	-
cd221108_barcode14	1905.7	11.5	270	4451		2477.1	13	187	5593		0 (0)	186 (99.47)	Clostridioides difficile	1 (0.53)	Francisella halioticida	0 (0)	-		0x	-	-	-	-	-	-
